# Supplementary material for: The role of the mucin-glycan foraging Ruminococcus gnavus in the communication between the gut and the brain
Source: Gut Microbes. 2022 May 17;14(1):2073784. doi: 10.1080/19490976.2022.2073784 (PMC9122312; doi:10.1080/19490976.2022.2073784)
Supplement: Supplemental Material [file KGMI_A_2073784_SM5980.zip]

Archive with 1 entries (1 files):
- Revised Coletto et al Supplementary Information.docx
